# Supplementary material for: Evidences of neurological injury caused by COVID‐19 from glioma tissues and glioma organoids
Source: CNS Neurosci Ther. 2024 Jun 25;30(6):e14822. doi: 10.1111/cns.14822 (PMC11199819; doi:10.1111/cns.14822)
Supplement: Supplementary file 2 — Figure S2. [file CNS-30-e14822-s001.zip]

Archive with 2 entries (2 files):
- cns14822-sup-0002-FigureS2.pdf
- cns14822-sup-0002-FigureS2Caption.docx
