# Supplementary material for: Evidences of neurological injury caused by COVID‐19 from glioma tissues and glioma organoids
Source: CNS Neurosci Ther. 2024 Jun 25;30(6):e14822. doi: 10.1111/cns.14822 (PMC11199819; doi:10.1111/cns.14822)
Supplement: Supplementary file 5 — Table S1. [file CNS-30-e14822-s005.xlsx]

## Sheet: Sheet1
Supplementary Table1. Spatial transcriptome date sources in this study
Sample ID	Sample ID with group in this study	Histology type	Dateset name	Data sources	Time distance between COVID-19 and glioma resection surgery	COVID-19 vaccine information
UKF248C	Normal brain tissue 1	Normal brain tissue	Heiland data	Ravi, Vidhya et al. (2022). Spatially resolved multi-omics deciphers bidirectional tumor-host interdependence in glioblastoma	No record	No record
UKF265C	Normal brain tissue 2	Normal brain tissue	Heiland data	Ravi, Vidhya et al. (2022). Spatially resolved multi-omics deciphers bidirectional tumor-host interdependence in glioblastoma	No record	No record
UKF313C	Normal brain tissue 3	Normal brain tissue	Heiland data	Ravi, Vidhya et al. (2022). Spatially resolved multi-omics deciphers bidirectional tumor-host interdependence in glioblastoma	No record	No record
UKF334C	Normal brain tissue 4	Normal brain tissue	Heiland data	Ravi, Vidhya et al. (2022). Spatially resolved multi-omics deciphers bidirectional tumor-host interdependence in glioblastoma	No record	No record
GBM1	Glioma tissue 1	Glioma tissue (GBM)	GSE194329 data	GSE194329	No record	No record
GBM5-1	Glioma tissue 2	Glioma tissue (GBM)	GSE194329 data	GSE194329	No record	No record
UKF275T	Glioma tissue 3	Glioma tissue (GBM)	Heiland data	Ravi, Vidhya et al. (2022). Spatially resolved multi-omics deciphers bidirectional tumor-host interdependence in glioblastoma	No record	No record
UKF269T	Glioma tissue 4	Glioma tissue (GBM)	Heiland data	Ravi, Vidhya et al. (2022). Spatially resolved multi-omics deciphers bidirectional tumor-host interdependence in glioblastoma	No record	No record
Glioma-COVlD 1	Glioma tissue from patient 1 with COVID-19 history	Glioma-COVID tissue (Glioma tissue from patient infected by SARS-CoV-2)	/	This study	53 days	2 doses
Glioma-COVlD 2	Glioma tissue from patient 2 with COVID-19 history	Glioma-COVID tissue (Glioma tissue from patient infected by SARS-CoV-2)	/	This study	104 days	3 doses
Glioma-COVlD 3	Glioma tissue from patient 3 with COVID-19 history	Glioma-COVID tissue (Glioma tissue from patient infected by SARS-CoV-2)	/	This study	74 days	2 doses
Glioma-COVlD 4	Glioma tissue from patient 4 with COVID-19 history	Glioma-COVID tissue (Glioma tissue from patient infected by SARS-CoV-2)	/	This study	33 days	3 doses
